# Supplementary material for: Comprehensive analysis of a novel signature incorporating lipid metabolism and immune-related genes for assessing prognosis and immune landscape in lung adenocarcinoma
Source: Front Immunol. 2022 Aug 25;13:950001. doi: 10.3389/fimmu.2022.950001 (PMC9455632; doi:10.3389/fimmu.2022.950001)
Supplement: Supplementary Table 2 — List of lipid metabolism-related gene categories retrieved from the MSigDB database of GSEA (http://www.gsea-msigdb.org/gsea/msigdb/index.jsp). [file Table_2.xlsx]

## Sheet: Sheet1
Lipid metabolism-related genes retrieved from the Molecular Signature Database
GOBP_GLYCEROLIPID_BIOSYNTHETIC_PROCESS
GOBP_GLYCEROLIPID_METABOLIC_PROCESS
GOBP_LIPID_LOCALIZATION
GOBP_PHOSPHOLIPID_BIOSYNTHETIC_PROCESS
GOBP_PHOSPHOLIPID_METABOLIC_PROCESS
GOBP_RESPONSE_TO_LIPID
GOBP_MEMBRANE_LIPID_METABOLIC_PROCESS
GOBP_LIPID_HOMEOSTASIS
GOBP_MEMBRANE_LIPID_BIOSYNTHETIC_PROCESS
GOBP_LIPOPROTEIN_METABOLIC_PROCESS
REACTOME_REGULATION_OF_LIPID_METABOLISM_BY_PPARALPHA
GOBP_LIPOPROTEIN_BIOSYNTHETIC_PROCESS
GOBP_LIPID_STORAGE
GOBP_GLYCEROLIPID_CATABOLIC_PROCESS
GOBP_LIPID_TRANSLOCATION
GOBP_PHOSPHOLIPID_CATABOLIC_PROCESS
GOBP_PHOSPHOLIPID_DEPHOSPHORYLATION
GOBP_LIPID_EXPORT_FROM_CELL
GOBP_MEMBRANE_LIPID_CATABOLIC_PROCESS
KEGG_ETHER_LIPID_METABOLISM
GOBP_GPI_ANCHOR_METABOLIC_PROCESS
GOBP_LIPID_IMPORT_INTO_CELL
GOBP_LIPOPROTEIN_CATABOLIC_PROCESS
GOBP_LIPID_PHOSPHORYLATION
GOBP_LIPID_GLYCOSYLATION
REACTOME_LIPID_PARTICLE_ORGANIZATION
HALLMARK_CHOLESTEROL_HOMEOSTASIS
GOBP_REGULATION_OF_CHOLESTEROL_EFFLUX
GOMF_CHOLESTEROL_BINDING
GOBP_REGULATION_OF_CHOLESTEROL_METABOLIC_PROCESS
GOBP_RESPONSE_TO_CHOLESTEROL
REACTOME_CHOLESTEROL_BIOSYNTHESIS
WP_CHOLESTEROL_BIOSYNTHESIS_PATHWAY
GOBP_REGULATION_OF_CHOLESTEROL_ESTERIFICATION
