# Supplementary material for: Comprehensive analysis of a novel signature incorporating lipid metabolism and immune-related genes for assessing prognosis and immune landscape in lung adenocarcinoma
Source: Front Immunol. 2022 Aug 25;13:950001. doi: 10.3389/fimmu.2022.950001 (PMC9455632; doi:10.3389/fimmu.2022.950001)
Supplement: Supplementary Table 4 — List of differentially expressed genes (DEGs) between lung adenocarcinoma and normal lung tissues based on the TCGA database. [file Table_4.xlsx]

## Sheet: Supplementary Table4
ECSCR
FXYD1
C12orf45
LIMS2
GRK5
FCN3
KANK3
GIMAP5
TIMP3
ARHGAP6
MYZAP
TAL1
GOLM1
ZNF593
TOMM6
CD68
BTNL9
PEAR1
TCF21
ILK
XBP1
TREX1
EEF1G
MIF
RNASEK
TMEM182
PIGT
B3GNT3
ADCY4
TBX2
ACAD11
ADAMTS8
FEZ1
ALKAL2
EFNA4
CA4
BEST1
TEN1
KREMEN1
JMJD7
TBX3
FHL1
SARNP
ROBO4
IFI30
DBNDD2
ANKHD1
ACVRL1
SLC11A1
SPSB3
FAM83A
ARL6IP4
PLSCR3
PLA2G4B
ALDH18A1
NDST2
SPNS1
RNASE4
PLEK2
ZNF410
MUSTN1
WFDC1
ZC3H11A
KIAA0408
CCDC85A
SLC39A11
ABCA8
PDLIM2
CELF6
GABARAP
CLDN5
GPX3
SPDYE3
FUT2
RHNO1
EGLN2
C17orf49
TRAPPC5
HLX
STARD8
EIF4A1
NOVA2
FOXF1
DENND3
NOTCH4
HMGB3
NPFF
PAFAH1B3
HSPB2
OCIAD2
RASIP1
TNFRSF6B
CAPN3
ZNRF3
MINDY4
SNX15
FERMT2
TMEM177
TICAM2
VIPR1
IGSF10
ATRIP
DES
BBS1
PIK3R2
TSTD3
FAM107A
RPL17
PPP1R12C
PKNOX2
ICAM2
DNLZ
S1PR1
STARD9
NHEJ1
LAT
SHANK3
RTEL1
LDB2
RASGRP2
ETV4
CSRP1
UBE2V1
INMT
RGCC
TRIOBP
TMED3
AP1S1
COL10A1
FERMT1
SCUBE1
AOC3
SLC35B2
RMI2
PTH1R
HS6ST2
CISD2
RASGRP4
GPS2
CTRL
ADORA2A
NAXE
ESAM
ZNF23
ITIH4
SYNM
SPTBN2
TRPV1
NPR1
FLI1
CAMK1
TEK
TMEM100
ZNF564
EPN3
POLR2D
TGFBR3
EPCAM
CFP
RHBDL2
UQCC3
LGI4
ADH1B
NRN1L
CBX7
SAP25
PYCR1
SH2D3C
TNS2
FADS3
C18orf32
ELP4
TMCO1
FGR
ADARB1
NIPSNAP1
GPR17
EGFL8
ARHGEF18
EPAS1
CNOT11
PRDX4
PCLAF
HSPA12B
TGFB1I1
LIAS
NDUFA7
STON1
TPMT
LILRB3
SERPINA3
USHBP1
ABHD16A
GINS1
GRIA1
AS3MT
LAPTM4B
IL1RL1
CHMP4A
MTX2
RAB19
OLA1
LRCH4
BOLA2
PPP1R14A
LSR
CDK3
MEIS1
RAMP2
PIGN
TTC4
SEMA6A
FGFR4
ABI3BP
ABHD17A
CBLC
ACTN2
SERINC2
SLC35A2
TNXB
PDZD11
CASP6
UBE2T
PRX
PDIA4
OST4
GALNT7
SLC35F2
TMED2
PRPS2
IL18R1
SLIT3
STXBP6
CRIP1
LYVE1
TFB2M
FANCF
PALMD
MDK
CORO6
CCNB1
SYNE3
SSR4
RAMP3
SMIM15
CHKB
ST6GALNAC6
RBBP8NL
CANT1
FABP4
PCSK7
ADAM33
NEK2
DBNDD1
APOO
AGMAT
CRYAB
ADAMTS1
HOXA4
PROM2
MARVELD3
WNT2B
TSSK3
CDH23
GFOD1
ADAMTSL3
SLIT2
SLC12A4
SAPCD2
KLC1
ARHGEF15
MANEAL
FLCN
TIMM23
EDNRB
PECAM1
THEM5
TBRG1
RABIF
C7orf25
TOP2A
LTBP4
FKBPL
CDH5
FXYD6
TMOD1
NLN
ST14
NPIPB5
MYL3
COA6
PPM1F
A1BG
MOCS1
ALG8
PAICS
GJB2
TDRKH
TSPYL2
FGD5
PARS2
SGPL1
LIN7A
AGTR1
CDRT4
C17orf58
KAZN
NPHP3
TXNDC5
CLEC1A
MAN2C1
CCT3
NPIPA1
TPD52
DCAF12
MIS18A
HSPB6
DSG2
ABCA9
ANO2
RBM4
FRMD4A
ARHGEF10
LILRA6
SVEP1
RAPGEF4
TBX4
MRPL24
CORO7
STK39
BPNT1
XPR1
GYPC
IL18RAP
LY6G5B
TM9SF1
AGAP5
A2M
PTGIR
CSTF2
PTRH1
PIGM
CPSF3
NPEPL1
BRCC3
NSMCE3
P2RX1
AURKA
SEC16B
TOX2
GAS6
TRIM34
THNSL1
ITIH3
ADRA1A
ASPA
MYH11
CDC20
MFSD9
NPM3
FMO2
TPGS1
KANK2
SMPDL3B
PARP1
BSCL2
FGD2
PDE1B
CEP55
CCDC167
SGCA
SMUG1
C11orf52
ANGPTL1
SUV39H2
FAM219B
COA4
KIF11
LUC7L2
C1GALT1C1
LRRC32
MKNK1
P2RY1
TMEM106B
IGSF9
KLRK1
MRPS33
COX7A1
CDCA8
SCN7A
FUT8
CENPF
PMP22
MEFV
SOX4
ITGA10
NTAN1
DARS2
TMEM74B
PHKA1
NECTIN4
BCKDHA
TNFRSF21
ADAMTSL4
OGFOD2
LCAT
SULT1C4
PSMG3
MRPL19
PKHD1L1
RCC2
ABCA6
CHRDL1
IARS2
S100A12
STYXL1
ZWINT
CBX8
CCL14
GHR
TMEM54
SLC6A4
TMEM35B
CLEC3B
STARD13
FHL5
CNRIP1
ARRB2
LMCD1
WDR89
ATP6V0C
SPDEF
INO80B
NET1
PDIK1L
STBD1
VIP
TMEM9
FLT3LG
NKD2
THSD1
GINS2
NXF3
RASL12
PKDCC
RBMS1
CFD
CSRP2
ZEB2
SRD5A3
EPB41L2
MICAL1
TANC1
ARHGAP10
SORD
SDHAF3
TMPRSS4
PSMC1
SRPX
PPP1R14B
ERVK3-1
RPL21
ESRP1
IRF9
TSPAN6
RMI1
MAP3K12
LGR4
RNF112
MAGED1
ASF1B
TPX2
LIN9
MRPL15
CBFA2T3
GEMIN6
NXT2
CTHRC1
GOLPH3L
KIF4A
ATP1A2
VEGFD
KDF1
PEAK1
PHLDB1
GPRIN1
SOWAHB
CRABP2
TLCD1
GATA2
RAB4B
PGAM5
ARAP3
BMPER
CDO1
EFNA3
DOCK6
FUNDC1
SLC50A1
LAGE3
ADRA1D
HACD3
MAMDC2
MSH2
SPARCL1
BRI3BP
CCDC117
SOX17
LMO2
NDC1
TMEM204
MARCKSL1
TBX5
MAD2L1
MYBL2
FOXP3
PILRB
FGF2
WDR73
SLC9A7
DOLPP1
SMIM22
MTMR3
BIRC5
RAI2
FZD4
TMEFF1
MMP11
CDCA4
LAD1
SPP1
MTCH2
XDH
SDR39U1
CHMP4C
KIF20A
MEX3A
RECK
ANKEF1
SOX7
RCC1
CD2AP
IFFO1
MRPL38
PLS1
RASSF1
AGER
KCNK3
PADI4
DOCK4
MRPS23
HBA1
PRR11
RSPO1
GATA1
CHAF1B
NKTR
MCM2
WBP1
CD302
PYGM
SKA3
MRPS35
MND1
CCNB2
CCBE1
GPT2
NUDT1
HMMR
MEF2B
PCDHGC3
FLT4
KDELR3
ANLN
CKS1B
RSPO4
STARD5
TOMM22
ARMC1
TMEM255B
UBE2C
GYG2
RADIL
MREG
SDC1
CD36
NDRG4
RHOJ
PPIL1
GDPD1
TFAP2C
PFDN4
DLGAP5
PPAT
SEMA3G
EPHA10
TOM1L1
KIF2C
PLAC9
GDF10
FAAP24
SLC35A3
ILDR1
ADM2
FBLN5
CSNK2B
SFXN4
RAB43
CDH1
RAB24
PNPO
RAB25
PLEKHH2
FAAH2
GPR4
IDH2
PERP
VWA1
GNPNAT1
ATP1B1
GSTM5
FRMD5
NHSL2
PTPRB
AFAP1L1
PSMA2
WNT3A
EXO1
C1orf53
SEL1L3
UNG
SBK1
MCM4
BIK
CXCR1
PARVG
CCDC180
CDCA7
RIOX1
ZNF281
LRRC8D
LGALS3BP
RITA1
CCNL1
SORBS3
MYCT1
TUBE1
ERCC5
MYLK
SORBS1
TMEM14A
PODXL2
LMOD1
GGCT
ITGA8
MYO7B
BCL9
ZBTB16
MMP12
MROH7
CCDC107
SCML1
ROMO1
ERO1A
PIK3R5
PSMA6
ERG
TRUB1
HDAC7
STRBP
NIF3L1
FEN1
TTLL3
AARSD1
GTF2H4
CSF3R
RAP2B
PDE2A
LRRC20
KRTCAP3
GIMAP8
E2F8
TRUB2
TK1
GIMAP1
STYK1
SEZ6L2
CXCL13
NDRG2
ADGRG3
AP1M2
MAL2
LCN6
FAM83H
RDH5
TCEAL2
HNF4G
ABTB1
PKP3
EXOSC5
EFEMP2
CCDC34
MFAP4
ACY3
HOOK1
JAM3
ADGRL2
HPRT1
CD300LG
POC1A
PINLYP
MOCS3
ANGPT1
PDCD2L
HYLS1
MDP1
C2orf15
AK1
KRT8
CDKN3
TACC1
TBC1D10A
NFASC
STRADA
NDUFV2
DHTKD1
MPIG6B
PCDHGB7
SGO1
SGCG
SIX4
GPR162
NLRP1
RPL36A
LAMC3
SLCO2A1
SEPHS2
SYNPO2
PLAGL1
LYPLA1
HSPB7
CKAP2L
FAM111B
PTPRH
SOD3
CNFN
OTX1
CASKIN2
TNFRSF14
DEPDC1B
GPC3
ITGA1
MPP1
PCDHGA12
CDH3
NCAPH
CCNF
PGM5
SLC39A6
POP7
CDK11A
EIF4EBP3
C8orf88
PRKCE
PROK2
JPH2
ERCC6L
SLC41A2
METTL18
HMGA1
PPT2
FRK
OSR1
NHLRC1
DSP
PHLDA2
ADRB1
ST6GALNAC3
NOSTRIN
ECT2
ADPRHL1
SEC31B
MYO1F
DTL
GALE
DEPDC1
CALCOCO1
MT1M
PTPRF
WDHD1
ANKRD22
TNS1
TNFAIP8L3
CREB3L4
TMEM92
CLDN4
CDC6
SPTBN1
SASH1
MELK
GRHL2
MAP7
BCL6
RBM5
MRPS24
KIAA1522
LAMA2
LARGE2
SAMD10
UHRF1
ECE2
CKAP2
KPNA2
PC
STX11
BOLA1
PREX2
GCNT3
NIP7
ABCA10
GPM6B
PTER
ZEB1
PTPRM
PCNA
PTGFRN
TIE1
PTRHD1
BCAS4
GJA4
CLN5
MYO15B
CDCA2
GPR146
HBA2
KLF9
SLC25A15
ACADL
CST1
MSRB3
RYR2
ENG
JAML
PRICKLE2
PLEKHG6
KIFC1
RGS11
EFCC1
PPP1R14D
RASAL1
CPT1B
DDR1
FGF10
CENPA
USP53
WNT3
MZF1
ZNF337
RAD51
NUDT19
MESP1
TRIM52
FA2H
MYOCD
AOX1
PARPBP
RRM2
CALCRL
TMEM45B
CDC25C
LDB3
MRM2
ACR
COL6A6
ENTPD7
DGKG
ITGAX
SCARF1
TTK
SLC52A3
DKK3
HIF3A
ABLIM3
LCNL1
F10
SLC12A8
BSPRY
PRR36
C7
SMIM14
FOXA1
MRPL58
LCN10
AIMP2
SAMD14
MAP3K8
CDT1
APBB3
PDLIM3
STAP2
XRCC3
VGLL3
HRH2
ABRACL
SERPING1
TNNT2
ARGLU1
XRCC2
SPACA6
NDC80
RORA
TMPRSS13
SPINT1
NUF2
ASPM
APOC2
APBB1
MMP19
TGM2
ALKBH6
ATG16L2
DENND2A
TTC33
OIP5
GABBR1
TRMT10C
SRD5A1
SEMA3B
KIF20B
MED18
FUCA1
CLDN3
TMEM254
ARNTL
RGS9
EPHX3
SKA1
LACTB2
GPIHBP1
SCARF2
SYNGAP1
IL11RA
LAMA4
TRIP13
TUBA1C
PBK
RPP40
SGO2
SIGLEC5
CP
CDCA5
APOBEC3A
PGM2L1
SRXN1
KIF14
RPL39L
AFF3
EMC6
CENPU
KLF4
CASQ2
CDC25A
BUB1
PRSS53
C9orf72
CD300E
TNFSF13
IRF6
ARHGEF16
MLEC
NUSAP1
COX4I2
HK3
RHOD
AMY2B
HBB
MTG1
MMP25
AGA
DPP3
DMTF1
MKI67
MYOC
SYT7
TWNK
C15orf48
KCNK1
ARHGEF26
FMNL1
MLKL
SNX22
HOXA5
C11orf21
GRHL3
RAD51AP1
STIL
ADAMTS15
PTTG1
ERBB3
SH3BP5
ADGRD1
RAPGEF3
CD33
CMTM2
SPR
CADM4
OVOL1
SULT1A1
EMCN
PODXL
PGLYRP1
SGPP2
NEXN
SLC2A1
TMEM30B
MAFF
CCDC69
KPNA7
PALD1
CD24
CSPG4
SUGP2
CORO2B
COA7
NCAPG2
METTL7B
IL16
C11orf96
C2CD4D
TRIM2
ARHGEF19
SOX18
BYSL
FBLN1
IGFLR1
ABHD11
DMPK
YBX3
SMAD6
CCM2L
MRGPRF
LRCOL1
CDH13
SGIP1
ANXA9
CHEK1
MCM10
DNAJC22
TMTC1
ZDHHC9
FCGR3B
LRRC61
TCF4
PREX1
KIF26B
JAM2
RAC3
STK26
CASZ1
UACA
MS4A14
DEXI
SLC15A3
RNF43
C14orf132
SLC22A18AS
GP9
FSTL3
SPAG4
JUP
RNPC3
KIF15
DST
PITPNM2
PRAM1
C1R
FIGNL1
MMRN2
SPC24
ORC1
ITGA5
GALM
CLK1
HSPB8
ITGA7
VANGL1
TYMS
POLE2
SMTN
TFAP2A
AP1S3
NECTIN1
BCL2L15
PDE1C
PTPN21
CNTFR
LSAMP
ACTG2
LILRA5
PDK4
PDZRN3
TMEM184A
FGFR1
KCNE1
ITIH5
CDCP1
SCARA5
OVCH2
CDC45
PFKP
SLCO4A1
ANP32E
SLC2A3
DPY19L1
MMP15
THBD
STAB1
DEFA3
MCAM
CA3
MYL9
ROBO3
PTGDS
ABCA12
SCAMP5
VPREB3
RNF182
AGR2
SDSL
ACACB
IZUMO1
SIX1
GALNT6
RPP25L
U2AF1L4
SELENOP
GPM6A
DEPTOR
ELMO3
DGKH
RRS1
SLC29A4
ZBTB12
PPAN
RBM47
ZDHHC12
KRT80
DDX39B
CDK1
NMUR1
CRISPLD2
FCAR
CD93
LRRC4B
CENPT
SPC25
ZGPAT
ENC1
SLC25A27
PTPRD
MRNIP
CPT2
TRAM1
ARSD
PRRG2
ACKR1
KLF2
GTSE1
LIPM
RSPO2
DUOX1
LILRB5
FAT4
TMEM132C
GPRASP1
NEGR1
LENG8
ARHGAP11A
PLK4
GALNT14
MASP1
CNN1
REEP6
SYNE1
EGFL7
ALDH3B2
CXADR
CACNA1H
NEIL3
TOX3
CILP2
NBL1
WNT7B
LILRB2
DSC2
CENPE
ZNF331
F2RL3
ARG1
PNISR
VENTX
CAV1
ITPRIP
HSD11B1
HGH1
SPINK1
TRPC4
CALD1
FAM193B
RBM6
CSDC2
TP53
OVOL2
PRELP
EPHB2
AKT3
SCG5
TRIP10
ARC
ALDH1B1
PTK6
KLRC4
CYP2J2
CLDN7
HJURP
TMEM159
MARVELD2
COL11A1
TBC1D10C
BUB1B
IL4I1
PDGFRA
GOLGA7B
TTC30A
FOXF2
BMX
FOXA3
SAC3D1
HYPK
PLIN4
MAP3K6
CYP24A1
CENPM
NPNT
BHLHA15
ALS2CL
CHAC2
LAMB3
ZP3
GADD45B
ANXA3
ADRB2
VWF
DAPK2
NXPH3
BCL6B
TTC30B
BTNL8
EFNA5
TINAGL1
FOXM1
NQO1
CHRNA5
ANKRD1
PSPH
RGS17
SLC19A3
LMNB1
SMG8
XKR9
AOC1
NCAPG
P2RY6
ADAMTS10
TAGLN
IGF1
LIME1
GPR39
MIB2
NUP62CL
IFITM2
EPHX4
TMEM86B
AKAP12
STMN1
UGDH
IGFBPL1
TUBB1
PRRT2
EHHADH
TMC4
GSR
CENPW
ARHGAP9
CCNA2
ENTPD8
VWA2
C2CD4A
NTNG1
GPR160
LAMB1
WFDC2
DNAJC12
PALM
NKD1
CSRNP1
MMRN1
P2RX2
SHCBP1
AATK
PDE5A
NPDC1
GNRH1
ADHFE1
TWIST2
F2RL1
COLGALT2
MGAM
OAS1
KRT86
CEACAM5
DACH1
DNAH1
CKS2
PTX3
RHOV
SLC25A10
CCL23
HABP2
IQGAP3
WFDC3
PITX1
AGAP6
UBD
SPON1
SHROOM4
UGT8
TGFA
DCN
ITGA2B
MCEMP1
AURKB
HIGD1B
CLSPN
BARX2
SYCE3
CLEC14A
EPHB6
FGFBP2
EFNB1
ELN
S100A8
PLPP2
SLC5A9
PTP4A1
RECQL4
TCAP
IGFBP3
MYL2
SAPCD1
TTC9
CCNE1
PLEKHN1
LGSN
RASEF
SOX13
DSCC1
CD79A
NGEF
GUCY1A2
PER1
SMTNL2
HBD
PLA2G2D
PLK1
GALNT3
DEFA4
MPP7
CHRM1
RAB38
CLEC4M
CLIC5
ARRDC2
RNF152
NME2
NRBP2
ELANE
PRC1
ARHGEF25
SELP
MYRF
MMP13
DLL1
CXCR2
ITLN2
FAM162B
AMT
FNDC1
GLB1L2
GSDMC
E2F1
KRT18
MYH10
MME
RORC
ELFN2
PDGFRB
CLEC2B
SOSTDC1
UPK3B
B3GNT6
PRG4
PI16
SMKR1
CXCR3
EMP2
RAB26
SRMS
FUT3
CLEC12A
GREM1
IRAK3
CR2
ENTPD3
ARID5A
SLC7A5
DACT3
PHLDB2
KIF18B
CCDC85B
ANKRD29
CA9
EPPK1
MGP
SYT12
PPM1H
ADAMDEC1
NPPA
MET
MYCL
PPP1R15A
NREP
FGF7
CYP3A5
TSPAN7
ZFP36
KCNK5
ESPN
SCN4B
COL13A1
RHPN2
TSPAN18
STEAP3
FAM229A
OLFML1
STRA6
TMPRSS11E
MPO
RASSF6
ST6GALNAC1
APOBEC3B
IPO4
MCOLN3
TNFRSF17
RAD54L
TNNC1
CFAP69
HTR3C
NES
GOLGA8B
PF4
ACAP1
PLEKHA6
DDIT4L
LAMP5
ARHGEF38
ALOX5
ADM5
VNN2
C5AR1
SPNS2
YJEFN3
GOLGA8A
HTR3A
GPR37
MAOB
ADAMTS9
MEOX2
DLX3
EHF
HGF
NR4A1
NMU
RCOR2
PLPP4
C1orf210
PTGES
LEMD1
ITPKA
PLCB2
NT5E
KL
PKIB
SLC44A5
CABYR
BATF
MAP7D2
MAL
IL7R
SFN
COL17A1
MMP1
LYPD1
HS3ST1
ASPHD1
ITGB4
ABCB6
KCNA5
SSTR1
JSRP1
FHL2
RAB42
KRT1
FCRLA
KLHL41
LPL
AZU1
TTC39A
DERL3
NCKAP5
FDCSP
CASS4
AQP9
S100A2
LRRN3
ARNTL2
ENPP5
TPM2
ATP10B
ARHGAP40
PDZD4
RGN
HDC
PRG2
KCNK17
EFEMP1
TMEM156
KLF5
PSAT1
ACTA1
MCIDAS
SOCS2
CDS1
PLA1A
SERTAD4
BCHE
TROAP
MT1X
AHNAK
PLIN5
PPBP
FBXO32
ABCC8
ADAM28
GOLT1A
AASS
RETN
CLDN18
CCL22
FPR1
SAMD4A
TBC1D3L
GLDN
CLEC4E
OGN
MYEOV
FAM189A2
TST
SULF1
MT1A
CAMK2N1
OAS3
PLCH1
SERTM1
TFPI
CSF3
ITGA11
PMAIP1
TRIM31
RTN4RL2
HKDC1
HCAR1
MXD1
MS4A7
PKMYT1
PROC
CLDN1
SHC2
TMEM61
GJB1
SLC27A2
CTSV
ID4
AQP1
CBX2
GPR87
MMP7
IDH1
ADM
CCNL2
DUSP1
ADRA2C
FOLR3
MGST1
FABP5
LRRC15
SPOCK2
ADAM12
PRTN3
CD27
CEACAM1
TJP3
SPEG
PAX9
HYAL1
FEZF1
CDKN2A
TMEM63C
ISG15
GFRA3
ADGRF4
SUSD4
MUC20
MISP
ICAM5
ZAP70
ZSCAN31
KLHDC7A
HBEGF
MAPK8IP3
ABCC3
VWA3A
MACC1
FNDC10
AHNAK2
VTCN1
MUC21
C1QTNF7
TACSTD2
FPR2
VNN3
MGAT3
TBX15
PCP4
ALAS2
RSRP1
COL5A3
ELF3
WNT10A
EEF1A2
TPSAB1
FIBIN
CBR1
PAEP
KCNN4
SLC16A9
SLC44A4
PDGFRL
S100A14
GABRE
FCN1
DUOXA1
PITX2
UPK3A
BCL2A1
PCDH17
TNS4
MFSD6L
RASSF10
KRT16
MXRA5
KLF15
PDZK1IP1
XKRX
ST3GAL5
HBM
POSTN
LAMC2
DNASE1L3
HGD
CCNO
KIF12
S100A3
PRAME
PFN2
TMEM97
PLAU
PRSS8
SIX2
CST2
THBS1
CT83
CLDN2
ERICH5
GJB3
HOXB7
RAB27B
AK4
IGF2BP3
EGLN3
HES6
SP5
CD1A
VSIG1
TMC5
TIMP4
CHRD
GPD1
MT2A
GFPT2
FUT6
CPA1
ZDHHC11B
NCCRP1
ABCA4
LRG1
CIT
CTSG
DPP4
AIM2
MS4A15
FAXDC2
SOX2
MUC5B
PRSS22
MUC3A
CLIC6
ODC1
CMBL
MUC13
C11orf86
POF1B
MALL
AQP3
LYPD3
GPX2
IL1R2
CPAMD8
BARX1
IL37
ATP6V0A4
COL1A1
CAMP
FAM3B
NXPH4
PLA2G4A
CXCL9
GNG4
B4GALNT4
HHIPL2
CES1
PNMT
CXCL14
MUC1
GALNT15
SPAG8
TFF1
NMNAT2
FSTL4
BPIFA2
LRRC31
GKN2
CEACAM6
QPCT
CCDC17
JCHAIN
LTK
IGFBP6
AKR1B10
NPW
KRT81
SLC16A14
BMP3
VSTM2L
DUSP4
GLB1L3
CD207
NCMAP
GPER1
ZNF750
VIL1
HORMAD1
ITGB6
DLEC1
PRR15L
CDH17
RTKN2
HOXC10
CXCL17
PLA2G2A
BCAS1
SFTPC
IL6
FCGBP
CLDN6
APOD
MMP9
CXCL10
SERPINB5
GNLY
AKR7A3
TSPAN1
IVL
HOXB9
CYP4B1
PCP4L1
TESC
TREM2
COL3A1
G0S2
KLK6
BPIFA1
ADGRF1
CRYM
TNNT1
PEBP4
KRT17
KRT15
FGL1
TUBB2B
TPSB2
S100P
MUC4
LCN2
SERPINE1
NR4A3
LY6D
TPSD1
CPXM1
MZB1
CD163
ADAMTS4
TFPI2
SELE
PCSK1N
LGI3
CLDN10
FGB
HLA-DQB2
SUSD2
CCDC78
SPRR1B
ERN2
CD177
TM4SF4
CFAP157
TFF3
WIF1
CHIT1
BPIFB2
SLC6A14
KDM5D
FOXJ1
KLK12
FGA
MSMB
TCN1
CCL20
DDX3Y
PIGR
SCGB1A1
RPS4Y1
