# Supplementary material for: Comprehensive analysis of a novel signature incorporating lipid metabolism and immune-related genes for assessing prognosis and immune landscape in lung adenocarcinoma
Source: Front Immunol. 2022 Aug 25;13:950001. doi: 10.3389/fimmu.2022.950001 (PMC9455632; doi:10.3389/fimmu.2022.950001)
Supplement: Supplementary Table 5 — List of 247 lipid metabolism-related DEGs by taking the intersection of DEGs of LUAD and lipid metabolism-related genes. [file Table_5.xlsx]

## Sheet: Sheet1
LPL
PLIN5
BMX
SLC44A4
RGN
GPIHBP1
ABCA8
FZD4
SLC27A2
SLC2A1
ABCA6
SRD5A3
PLPP4
CDO1
EFNA5
EPHB2
GJB2
GJB3
PCNA
SELP
SLC6A4
SLIT3
ABCC8
TFPI
TYMS
CA9
CCNA2
KLF4
SGPL1
ALDH3B2
ST6GALNAC6
P2RX1
FA2H
ST3GAL5
FUT3
MTCH2
ZDHHC11B
LYPLA1
FHL2
PAFAH1B3
LCAT
PLSCR3
CDS1
PLA2G4A
PITPNM2
SOCS2
PIGN
PIGT
PIGM
MTMR3
DGKG
DGKH
BPNT1
CHKB
SLC44A5
RAB38
ITPKA
APOC2
PLA2G2D
CAV1
SERINC2
PLA2G4B
GDPD1
ABHD16A
TMEM86B
THEM5
PLA1A
PLCB2
GPD1
TNXB
TNFAIP8L3
CES1
TREM2
CD36
STRA6
ABCA12
SPNS2
CPT2
GPS2
BSCL2
ACACB
SMIM22
TMEM30B
ATP10B
ABCA4
KCNN4
XKR9
PTGES
ABCA10
ABCA9
NAXE
CPT1B
YJEFN3
CEACAM1
SLCO2A1
APOO
STARD5
SPNS1
ABCC3
SYT7
IDH1
DOLPP1
PLPP2
SMPDL3B
XBP1
ANKRD1
ARNTL
RAMP3
LILRB2
ARID5A
LIAS
FAM107A
IRAK3
EGLN2
FBXO32
COL1A1
OSR1
CRYAB
PARP1
CYP24A1
NQO1
E2F1
SASH1
KANK2
GATA1
GATA2
ILDR1
GPX3
ANXA3
FOXA1
TICAM2
AQP1
AQP3
ARG1
FIBIN
LTK
SMAD6
MAOB
MGST1
MMP15
ATP1A2
ACR
SERPINE1
FOXP3
PDK4
PER1
TESC
PRKCE
PSPH
PTGIR
PTK6
CALCOCO1
BCHE
SELE
SRD5A1
KLF9
TBX2
TCF21
THBD
TIMP4
SCGB1A1
WNT3
WNT7B
ZFP36
KDM5D
WNT3A
CLDN1
AKAP12
CD68
SGPP2
FUT6
ST6GALNAC3
HACD3
UGT8
FUCA1
FUT2
FADS3
CD24
TLCD1
TMEM97
ITGB6
MALL
GOLGA7B
ZDHHC9
ZDHHC12
ATG16L2
ABHD17A
G0S2
MED18
MAL2
PROM2
ACADL
FABP5
FGF2
PIK3R2
PLA2G2A
PDGFRB
IL6
MIF
SPP1
THBS1
FABP4
APOD
AGTR1
RETN
CRABP2
AQP9
RORA
FGFR4
CXCL13
ADM
CLDN4
CSF3
CTSG
DEFA3
DEFA4
EDNRB
ELANE
A2M
ENG
FGF10
KLRK1
GHR
IL37
GNRH1
GPER1
NR4A1
CXCL10
MDK
CXCL9
MPO
PF4
PPBP
S100A14
ACTA1
RORC
S100A8
SDC1
SLC11A1
SSTR1
TIE1
NR4A3
CAMP
SLIT2
KL
TNFRSF21
SEMA3B
